# Supplementary material for: The Effects of Lipid Extracts from Microalgae Chlorococcum amblystomatis and Nannochloropsis oceanica on the Proteome of 3D-Cultured Fibroblasts Exposed to UVA Radiation
Source: Antioxidants (Basel). 2025 Apr 30;14(5):545. doi: 10.3390/antiox14050545 (PMC12108275; doi:10.3390/antiox14050545)
Supplement: Supplementary file 1 [file antioxidants-14-00545-s001.zip › Supplementary Table S1.xlsx]

## Sheet: Complete proteomic analysis
Supplementary Table S1. The list of identified proteins showing their name, Uniprot ID, peptide counts (razor+unique and only unique), sequence coverage (unique+razor and only unique) and avarage intensity levels within complete proteomic analysis. (Experimental fibroblast groups: CTR, control cells cultured in 3D system with standard medium; N.o., the cells treated with lipid extract obtained fr…
						Average protein intensities for each experimental cell group
Protein ID	Protein name	Peptide counts (razor+unique)	Peptide counts (unique)	Unique + razor sequence coverage [%]	Unique sequence coverage [%]	CTR	N.o.	C.a.	UVA	UVA + N.o.	UVA + C.a.
P61604	10 kDa heat shock protein, mitochondrial	6	6	52.9	52.9	95446000	4.43733e+06	3.40923e+07	221080000	1.18887e+07	146664000
P62258	14-3-3 protein epsilon	10	8	44.3	41.2	2.64233e+08	3.12153e+07	9.83867e+07	236820000	7.56143e+07	262617700
P61981	14-3-3 protein gamma	4	4	25.1	25.1	3.14373e+07	0	0	14473000	0	2.56753e+07
P27348	14-3-3 protein theta	2	2	10.6	10.6	7.01367e+06	0	0	8644100	0	3922000
P63104	14-3-3 protein zeta/delta	6	6	25.7	25.7	109430000	1312700	39583000	111411000	36265600	1.69853e+08
P21589	5'-nucleotidase	2	2	7.7	7.7	7370000	0	0	0	0	1.81767e+07
P10809	60 kDa heat shock protein, mitochondrial	7	7	19.7	19.7	78110000	12458000	4.83833e+06	6.70573e+06	3.63933e+06	61236000
P24752	Acetyl-CoA acetyltransferase, mitochondrial	2	2	7.5	7.5	8.94447e+06	0	0	7501200	0	2.39063e+07
P63261	Actin, cytoplasmic 2	20	9	64.8	38.9	6.38803e+09	1.429e+09	2.74607e+09	6.10613e+09	2.0865e+09	6.47697e+09
O15145	Actin-related protein 2/3 complex subunit 3	2	2	15.2	15.2	3.30007e+06	0	0	1.03632e+07	0	4386700
P59998	Actin-related protein 2/3 complex subunit 4	4	4	25	25	1.14713e+07	1.5355e+07	1.01523e+07	65462000	7.34673e+06	6.27553e+07
P53999	Activated RNA polymerase II transcriptional coactivator p15	3	3	18.9	18.9	1.29367e+07	0	0	0	0	4.85533e+06
P07741	Adenine phosphoribosyltransferase	5	5	30.6	30.6	31085000	1.17793e+06	1.91477e+06	2.10343e+07	308010	2.12167e+07
P00568	Adenylate kinase isoenzyme 1	2	2	11.9	11.9	9.42583e+06	1.69163e+06	4.68273e+06	1.67633e+07	0	11284700
P05141	ADP/ATP translocase 2	5	5	18.5	18.5	43818000	0	14912000	1.36803e+07	9.74033e+06	37087000
P84077	ADP-ribosylation factor 1	4	4	21.5	21.5	5.01733e+06	2312700	3.36723e+06	3.90127e+07	720633	14857000
P18085	ADP-ribosylation factor 4	8	4	51.7	22.8	9.13807e+07	23434000	6.33517e+07	183490000	3.83503e+07	1.33121e+08
P40616	ADP-ribosylation factor-like protein 1	2	2	11	11	674367	0	941867	8472400	0	4.27917e+06
P02768	Albumin	62	54	78.9	72.8	92329000000	169890000000	161520000000	93146000000	77302700000	8.12497e+10
P14550	Aldo-keto reductase family 1 member A1	2	2	9.8	9.8	1.90607e+07	0	8.80133e+06	7.73267e+06	8.07433e+06	12794000
P15121	Aldo-keto reductase family 1 member B1	12	12	53.8	53.8	489110000	5.39418e+07	204420000	3.95433e+08	2.06637e+08	501630000
P08697	Alpha-2-antiplasmin	2	2	10.4	10.4	68854000	1.3977e+08	119304000	16200000	5.47073e+07	32917000
P02765	Alpha-2-HS-glycoprotein	18	18	51.8	51.8	6.5699e+09	1.66577e+10	16994000000	8.34917e+09	7.15919e+09	7.34903e+09
P12814	Alpha-actinin-1	9	4	13.9	7.3	1.65988e+08	103257000	40342000	4.66283e+07	1.6763e+07	1.33478e+08
O43707	Alpha-actinin-4	3	3	6	6	1.01563e+07	0	0	1.96417e+06	0	2.69957e+07
P06733	Alpha-enolase	24	11	67.3	35	2.24847e+09	632090000	9.03277e+08	1.76427e+09	7.22542e+08	2.3866e+09
P02771	Alpha-fetoprotein	20	20	50.8	50.8	8.33387e+08	2.04613e+09	1.95173e+09	5.87336e+08	7.86147e+08	7.8051e+08
P04083	Annexin A1	18	18	59.2	59.2	6.11412e+08	3.12987e+07	2.31894e+08	646440000	198022000	7.6816e+08
P07355	Annexin A2	25	25	70.2	70.2	1.06689e+09	7.41467e+07	4.74913e+08	1.35157e+09	4.83788e+08	1.27937e+09
P12429	Annexin A3	6	6	24.8	24.8	2.19983e+07	0	2.34397e+06	7168800	0	2.39707e+07
P08758	Annexin A5	14	14	48.1	48.1	433820000	7.16147e+07	198870000	3.86577e+08	2.0208e+08	4.3566e+08
P08133	Annexin A6	4	4	7.4	7.4	24613000	1.23207e+07	0	9.22967e+06	0	2.90097e+07
P01008	Antithrombin-III	2	2	10.3	10.3	4.60483e+07	1.05351e+08	8.99653e+07	2.78989e+07	4.03567e+07	54351000
P02647	Apolipoprotein A-I	24	24	67.2	67.2	1.7341e+08	2.03219e+07	5.15627e+08	6.45659e+08	228581500	1.76777e+08
P00505	Aspartate aminotransferase, mitochondrial	4	4	15.3	15.3	26911000	0	3.74267e+06	10915000	3154300	6.38557e+07
P25705	ATP synthase subunit alpha, mitochondrial	6	5	14.8	12.5	30357500	20675000	1.35987e+07	23031200	1.61277e+07	7.43067e+07
P06576	ATP synthase subunit beta, mitochondrial	11	11	30.2	30.2	115811600	4.99177e+07	3.21533e+07	9.91783e+07	2.751e+07	1.85176e+08
O75964	ATP synthase subunit g, mitochondrial	3	3	35.9	35.9	9.73643e+06	0	0	2.61163e+07	0	22484000
P48047	ATP synthase subunit O, mitochondrial	2	2	11.7	11.7	2.83667e+06	0	3.74667e+06	0	0	0
O00148	ATP-dependent RNA helicase DDX39A	2	2	4.7	4.7	8.57567e+06	0	0	0	0	4.74373e+06
P02749	Beta-2-glycoprotein 1	2	2	9.6	9.6	27462100	8.55213e+07	7.91703e+07	3.00137e+07	3.26673e+07	2.44063e+07
P61769	Beta-2-microglobulin	2	2	26.9	26.9	4886000	0	0	5227000	0	3.31657e+06
P07686	Beta-hexosaminidase subunit beta	2	2	5.8	5.8	1.21807e+06	0	0	0	0	6.44367e+06
P0DP25	Calmodulin-3	4	4	30.9	30.9	67394000	0	0	2.13014e+07	0	1.90797e+06
P27824	Calnexin	2	2	4.2	4.2	28024000	16944000	1.34683e+07	1.07083e+07	0	4.10025e+07
P04632	Calpain small subunit 1	2	2	14.6	14.6	5.69733e+06	0	0	0	0	12471000
P27797	Calreticulin	8	8	33.8	33.8	1.34001e+08	63798000	21285000	5.18473e+07	7446000	3.12514e+08
P16152	Carbonyl reductase [NADPH] 1	5	5	29.2	29.2	1.45653e+07	0	1008400	1.56583e+07	1568400	3.12957e+07
P07858	Cathepsin B	3	3	13.3	13.3	6.46867e+06	0	0	5.34347e+06	1292200	0
P07339	Cathepsin D	11	11	33	33	5.32513e+08	1.74654e+07	8.92667e+07	3.79003e+08	55013900	3.84867e+08
P60953	Cell division control protein 42 homolog	3	3	19.9	19.9	8.68687e+06	0	5.41707e+06	13911000	0	20962000
O00299	Chloride intracellular channel protein 1	7	7	38.6	38.6	9.67033e+07	4059000	4.52167e+07	5.28453e+07	2.26947e+07	1.22118e+08
O75390	Citrate synthase, mitochondrial	4	4	10.7	10.7	1.20927e+07	0	0	1.27399e+07	2.55577e+06	1.63575e+07
Q00610	Clathrin heavy chain 1	4	4	3.6	3.6	2.63263e+07	5387000	5.46933e+06	2095000	5.39567e+06	2.71043e+07
Q14019	Coactosin-like protein	5	5	45.8	45.8	5.65397e+06	0	0	16014000	0	1.25583e+07
P61923	Coatomer subunit zeta-1	2	2	21.5	21.5	4.90433e+06	0	0	12275900	0	1.4082e+07
P23528	Cofilin-1	10	10	66.3	66.3	721490000	1.53997e+08	2.75427e+08	8.02163e+08	158570000	7.72623e+08
P00751	Complement factor B	3	3	6.3	6.3	24034000	56672000	1.76503e+07	6.13867e+06	1.73424e+07	9.97217e+06
O14949	Cytochrome b-c1 complex subunit 8	2	2	24.4	24.4	3.03297e+06	0	0	0	0	5679000
P99999	Cytochrome c	3	3	31.4	31.4	67143000	0	0	8.87943e+07	0	9.39337e+07
P13073	Cytochrome c oxidase subunit 4 isoform 1, mitochondrial	2	2	12.4	12.4	0	0	6.39537e+06	4.05913e+07	3.59987e+06	22963000
P08574	Cytochrome c1, heme protein, mitochondrial	2	2	8.6	8.6	1.62053e+07	0	1.99063e+06	3163600	3.84933e+06	2.50587e+07
P30046	D-dopachrome decarboxylase	2	2	20.3	20.3	3259500	0	0	4.13997e+06	0	6610000
P60981	Destrin	3	3	24.2	24.2	1.94003e+07	8.54717e+06	7.97157e+06	32073000	4.77613e+06	3.06837e+07
P27695	DNA repair nuclease/redox regulator APEX1	2	2	11.6	11.6	0	0	0	0	0	1.03053e+07
P39656	Dolichyl-diphosphooligosaccharide--protein glycosyltransferase 48 kDa subunit	3	3	7.5	7.5	9.77133e+06	0	0	792067	2.93523e+06	6505000
P13804	Electron transfer flavoprotein subunit alpha, mitochondrial	2	2	8.7	8.7	3.28357e+06	0	1626600	1.83767e+06	0	4114000
P68104	Elongation factor 1-alpha 1	7	4	22.5	16.5	8.59989e+08	8.56663e+07	3.98068e+08	5.52493e+08	3.43247e+08	6.40278e+08
P24534	Elongation factor 1-beta	3	3	16.4	16.4	11304000	0	2.61727e+06	1.80042e+07	0	7.82967e+06
P29692	Elongation factor 1-delta	3	3	12.1	12.1	1.57867e+07	0	1.04867e+07	1.37303e+07	6.38467e+06	1.89997e+07
P26641	Elongation factor 1-gamma	6	6	15.1	15.1	46868500	1.77077e+07	1.04217e+07	59034000	22017000	7.47729e+07
P13639	Elongation factor 2	6	6	10.7	10.7	3.22317e+07	2.05493e+07	0	0	0	5.97839e+07
P49411	Elongation factor Tu, mitochondrial	3	3	9.9	9.9	3.13338e+07	0	6242900	1.38647e+07	3259500	3.35733e+07
P11021	Endoplasmic reticulum chaperone BiP	10	10	21.1	21.1	198160000	125820000	1.14248e+08	105110000	4.6936e+07	2.66993e+08
P14625	Endoplasmin	2	2	3.1	3.1	2.81677e+07	35949000	4.71513e+07	1.75463e+07	23406000	4.44668e+07
P60842	Eukaryotic initiation factor 4A-I	5	5	16.3	16.3	5.44467e+07	10493000	2.75433e+07	4.13957e+07	21591600	56057300
O43324	Eukaryotic translation elongation factor 1 epsilon-1	2	2	12.1	12.1	9.10793e+06	749133	2926100	1.21753e+07	0	11514000
P63241	Eukaryotic translation initiation factor 5A-1	4	4	34.4	34.4	6.20337e+07	0	5520000	9.41107e+07	1459300	70089000
P56537	Eukaryotic translation initiation factor 6	3	3	21.2	21.2	1.95093e+07	0	1.53257e+07	8.23267e+06	0	2.71453e+06
P02794	Ferritin heavy chain	9	9	54.6	54.6	1.50553e+09	1.69813e+07	1.50813e+08	1.19664e+09	3.72433e+07	1.12277e+09
P02792	Ferritin light chain	6	6	41.1	41.1	755280000	13317000	4.62893e+07	449840000	1.78963e+07	5.78303e+08
P23142	Fibulin-1	2	2	5	5	0	2.05383e+07	0	0	6.19533e+06	0
P04075	Fructose-bisphosphate aldolase A	11	10	53	45.3	4.11861e+08	2555150	141370000	327370000	1.03747e+08	3.6609e+08
P09972	Fructose-bisphosphate aldolase C	2	2	7.1	7.1	3.66227e+07	0	11319000	3.06117e+07	1.071e+07	5.31687e+07
P09382	Galectin-1	3	2	23.7	17.8	23417000	8955000	1.0733e+07	2.12337e+07	0	2.23971e+07
P06396	Gelsolin	2	2	3.9	3.9	23176000	0	0	0	0	0
P78417	Glutathione S-transferase omega-1	4	4	17.4	17.4	46872000	0	2369400	9.45373e+06	4.28243e+06	31863000
P09211	Glutathione S-transferase P	3	3	22.4	22.4	4.7452e+07	0	1.19037e+07	2.57747e+07	1.24247e+07	6.09787e+07
P04406	Glyceraldehyde-3-phosphate dehydrogenase	17	17	74	74	1.55456e+09	287860000	625470000	1.31725e+09	462940000	1.27137e+09
Q9HC38	Glyoxalase domain-containing protein 4	2	2	11.5	11.5	2547900	0	0	0	0	1.53617e+07
P62826	GTP-binding nuclear protein Ran	4	4	22.2	22.2	3.32677e+07	2.02067e+06	1.12203e+07	29598000	7465000	2.36057e+07
P11142	Heat shock cognate 71 kDa protein	8	6	15.8	12.4	1.26997e+08	1.08951e+08	56046000	5.90093e+07	44750000	1.89222e+08
P04792	Heat shock protein beta-1	4	4	28.3	28.3	3.42117e+07	0	2.41763e+06	1.32703e+07	0	9.25507e+07
P07900	Heat shock protein HSP 90-alpha	5	5	8.5	8.5	1.06627e+08	2.25913e+07	4075000	4.57543e+07	0	9.04283e+07
P08238	Heat shock protein HSP 90-beta	14	7	21.5	12	3.87227e+08	1.96243e+08	1.96463e+08	139493000	27004000	465737000
P69905	Hemoglobin subunit alpha	4	4	50	50	1.19848e+08	124242000	5.92943e+08	3.42603e+08	544220000	3.40777e+08
P09651	Heterogeneous nuclear ribonucleoprotein A1	5	5	18.1	18.1	30639300	0	1.23307e+07	1.81403e+07	7.50867e+06	14738800
Q14103	Heterogeneous nuclear ribonucleoprotein D0	3	3	9	9	3.79133e+06	0	1628700	8989000	1781700	13855500
P61978	Heterogeneous nuclear ribonucleoprotein K	3	3	10.4	10.4	1.55353e+07	8.55767e+06	3781000	5.73127e+06	0	1.57256e+07
P22626	Heterogeneous nuclear ribonucleoproteins A2/B1	7	7	20.4	20.4	9.68887e+07	0	26967300	4.12542e+07	2.71985e+07	8.78857e+07
P07910	Heterogeneous nuclear ribonucleoproteins C1/C2	5	5	14.4	14.4	3.87153e+07	1566200	1.32507e+07	4.65433e+07	5.90013e+06	3.89117e+07
P37235	Hippocalcin-like protein 1	5	5	30.6	30.6	1.8054e+07	0	2531600	7.14413e+06	0	6233200
Q93077	Histone H2A type 1-C	2	2	13.8	13.8	2.32403e+07	7.10493e+06	1.46466e+07	3.60527e+07	5925100	29861000
Q16777	Histone H2A type 2-C	7	3	58.1	36.4	2622600000	8.08107e+08	1.06236e+09	3.32903e+09	6.18193e+08	3.3939e+09
Q99880	Histone H2B type 1-L	5	5	32.5	7.9	1.5766e+09	371300000	5.30997e+08	2.00313e+09	3.83803e+08	2028200000
Q16778	Histone H2B type 2-E	2	2	7.9	7.9	126560000	2.82523e+07	3.87477e+07	1.97697e+08	23985000	1.65907e+08
Q71DI3	Histone H3.2	4	2	19.6	8	730610000	401940000	653250000	1.71143e+09	369580000	1.819e+09
P62805	Histone H4	12	12	64.1	64.1	2.0466e+09	357710000	8.40697e+08	2.16333e+09	3.71803e+08	2.83823e+09
P04233	HLA class II histocompatibility antigen gamma chain	3	3	10.5	10.5	1.47327e+07	0	4.37687e+06	34071000	0	2.16989e+07
P01903	HLA class II histocompatibility antigen, DR alpha chain	4	4	18.5	18.5	73725500	0	1.20247e+07	8.66943e+07	6138000	8.86597e+07
Q9Y4L1	Hypoxia up-regulated protein 1	2	2	4	4	845900	0	0	0	0	2.51093e+06
P04433	Immunoglobulin kappa variable 3-11	3	3	14.6	14.6	1.08617e+07	0	5.80733e+06	1.51927e+07	1.4832e+07	3847000
Q15181	Inorganic pyrophosphatase	4	4	18.7	18.7	20841000	0	2.51747e+06	2.34927e+07	0	0
P05362	Intercellular adhesion molecule 1	2	2	3.9	3.9	2117000	0	0	0	0	12233000
Q12905	Interleukin enhancer-binding factor 2	5	5	18.2	18.2	1.52897e+07	0	7.39467e+06	11112000	7935100	21653000
P03956	Interstitial collagenase	4	4	8.1	8.1	0	0	0	0	15006200	0
P13645	Keratin, type I cytoskeletal 10	23	20	51.1	46.9	294510000	1.36293e+08	9.10417e+08	4.39696e+08	4.22203e+08	2.0885e+08
P05783	Keratin, type I cytoskeletal 18	10	9	31.6	29.5	4.40383e+07	491467	0	15680000	3472000	53288000
P35527	Keratin, type I cytoskeletal 9	15	15	40.6	40.6	266877000	1.16809e+08	5.35627e+08	4.24307e+08	1.95987e+08	2.31913e+08
P04264	Keratin, type II cytoskeletal 1	27	17	44.7	31.2	1.04937e+09	7.36043e+08	2.11647e+09	1.34381e+09	9.29907e+08	8.43563e+08
P35908	Keratin, type II cytoskeletal 2 epidermal	18	14	37.6	31.5	1.37685e+08	106134000	369200000	307914000	201220000	1.49247e+08
P08729	Keratin, type II cytoskeletal 7	3	3	8.1	8.1	1.24937e+07	0	2.38897e+06	1163600	0	9.11867e+06
P05787	Keratin, type II cytoskeletal 8	3	3	7.7	7.7	3.43265e+07	1.21293e+07	8465000	1.64683e+07	2349200	1.59257e+07
Q04760	Lactoylglutathione lyase	2	2	13	13	6487800	0	0	2.40617e+07	0	0
Q07020	Large ribosomal subunit protein eL18	2	2	13.8	13.8	0	0	8.22027e+06	5.68123e+06	1.60763e+06	5.34967e+06
Q02543	Large ribosomal subunit protein eL20	2	2	8.5	8.5	0	0	0	8777400	0	5.23733e+06
P83731	Large ribosomal subunit protein eL24	2	2	10.8	10.8	10597300	405700	0	1.3714e+07	0	7.65583e+06
P61353	Large ribosomal subunit protein eL27	3	3	19.9	19.9	4.22067e+06	5588100	5.63767e+06	68669000	5.33803e+06	5.65393e+07
P62888	Large ribosomal subunit protein eL30	2	2	24.3	24.3	0	0	0	1.74883e+07	0	15593000
P62899	Large ribosomal subunit protein eL31	2	2	25.6	25.6	3.32693e+07	11162800	1.80467e+07	5.78337e+07	6.91197e+06	3.77063e+07
P63173	Large ribosomal subunit protein eL38	2	2	32.9	32.9	6054000	0	7.26677e+06	1.81393e+07	935233	1.53347e+07
P62424	Large ribosomal subunit protein eL8	4	4	15	15	8.46933e+06	0	1.96463e+06	5.65903e+06	0	2.31187e+07
P05388	Large ribosomal subunit protein uL10	3	3	11	11	1.31173e+07	0	8421000	1.39743e+07	6.69567e+06	1.11217e+07
P30050	Large ribosomal subunit protein uL11	3	3	24.2	24.2	45369000	5902800	2.05147e+07	6.70157e+07	20444300	5.47257e+07
P46776	Large ribosomal subunit protein uL15	2	2	14.2	14.2	18730000	4816100	9.43167e+06	5.30293e+07	0	4.71177e+07
P62917	Large ribosomal subunit protein uL2	2	2	10.5	10.5	0	0	0	5595000	0	4127000
P18621	Large ribosomal subunit protein uL22	2	2	14.1	14.1	7.87673e+06	0	3850300	39069000	0	7720500
P42766	Large ribosomal subunit protein uL29	3	3	26	26	2.28033e+07	0	0	6.91653e+07	0	3.38887e+07
P18124	Large ribosomal subunit protein uL30	4	4	21.8	21.8	3.06704e+07	0	7.13767e+06	4.68607e+07	7.83883e+06	3.64309e+07
P36578	Large ribosomal subunit protein uL4	3	3	11.7	11.7	3.45367e+06	0	0	1.47757e+07	0	6.46933e+06
P62913	Large ribosomal subunit protein uL5	2	2	12.9	12.9	34851000	5.04077e+06	1.82556e+07	6.97233e+07	1.22267e+07	6.05627e+07
Q96AG4	Leucine-rich repeat-containing protein 59	2	2	8.1	8.1	0	0	0	15578500	0	0
P00338	L-lactate dehydrogenase A chain	20	19	68.7	65.1	2.2746e+09	2.13382e+08	8.00673e+08	1.9795e+09	642959000	2.38841e+09
P07195	L-lactate dehydrogenase B chain	9	9	28.1	28.1	1.17308e+08	0	29322900	7.95287e+07	2.29798e+07	97385000
P10619	Lysosomal protective protein	2	2	5	5	1.60747e+07	3.15073e+06	0	31584000	0	3.51427e+07
P14174	Macrophage migration inhibitory factor	2	2	17.4	17.4	6.50203e+07	2320600	1.54557e+07	59809000	4.20127e+06	8.58237e+07
P40925	Malate dehydrogenase, cytoplasmic	2	2	8.4	8.4	1.29073e+07	0	4498000	5.48487e+06	3616100	11342000
P40926	Malate dehydrogenase, mitochondrial	10	10	42.9	42.9	1.94567e+08	989367	4.98297e+07	165180000	2.18937e+07	2.25815e+08
P26038	Moesin	7	4	11.6	7.1	1.34937e+08	3.74907e+07	63795000	6.23183e+07	1.32357e+07	1.4344e+08
Q969H8	Myeloid-derived growth factor	3	3	20.8	20.8	4.11547e+07	1.59871e+07	2.59273e+07	8.76963e+07	2967000	6.05637e+07
P60660	Myosin light polypeptide 6	6	6	40.4	40.4	92308000	13707900	16831200	102843000	0	78971000
P19105	Myosin regulatory light chain 12A	4	4	24	24	2.28517e+07	3.27283e+06	5.40977e+06	3.99693e+07	1.72063e+06	1.82883e+07
P35579	Myosin-9	9	8	5.6	4.7	80361000	2.65957e+07	2.07997e+07	0	3.81767e+06	3.90367e+07
Q9P0J0	NADH dehydrogenase [ubiquinone] 1 alpha subcomplex subunit 13	2	2	18.8	18.8	3.03897e+06	0	0	2.62157e+06	0	9113500
P61081	NEDD8-conjugating enzyme Ubc12	2	2	10.9	10.9	5468300	0	0	11279300	0	1.82497e+06
Q14697	Neutral alpha-glucosidase AB	8	8	15.9	15.9	6.19973e+07	6.95867e+06	0	4599000	0	95874000
P43490	Nicotinamide phosphoribosyltransferase	15	15	46	46	603470000	228650000	174326000	2.79268e+08	2.78063e+07	6.63997e+08
P21796	Non-selective voltage-gated ion channel VDAC1	9	9	44.9	44.9	1.60633e+08	4.46633e+06	56376000	1.76483e+08	4.31517e+07	1.21138e+08
P06748	Nucleophosmin	3	3	16.7	16.7	9585000	0	5.09533e+06	0	0	1.14703e+07
P15531	Nucleoside diphosphate kinase A	2	2	15.8	15.8	1.70073e+06	0	0	6417600	0	0
P22392	Nucleoside diphosphate kinase B	8	3	50	19.1	2.77593e+08	4.16653e+07	8.68843e+07	3.72367e+08	4.77843e+07	4.31917e+08
Q56VL3	OCIA domain-containing protein 2	2	2	14.3	14.3	3.00583e+07	733200	4.25307e+06	1.45643e+07	812833	3.81457e+07
P36551	Oxygen-dependent coproporphyrinogen-III oxidase, mitochondrial	4	4	11.2	11.2	6656000	0	1131900	1907200	0	8.51407e+06
P62937	Peptidyl-prolyl cis-trans isomerase A	9	9	47.9	47.9	710950000	1.57328e+08	2.52513e+08	6.83837e+08	110503000	7.50523e+08
P23284	Peptidyl-prolyl cis-trans isomerase B	10	10	44.4	44.4	1.40493e+08	32054000	9.47617e+07	234060000	4.21683e+07	176870000
P62942	Peptidyl-prolyl cis-trans isomerase FKBP1A	2	2	25	25	2.11693e+07	3.03333e+06	2.52613e+07	54248000	0	33016000
O60664	Perilipin-3	8	8	33.4	33.4	4.08147e+07	0	0	3.45443e+07	4.16433e+06	6.30363e+07
Q06830	Peroxiredoxin-1	10	7	58.3	46.7	272670000	3.91637e+07	171810000	4.55123e+08	26983000	2.91863e+08
P32119	Peroxiredoxin-2	7	7	27.3	27.3	1.98517e+08	1.19067e+07	6.20363e+07	2.32213e+08	7.47207e+06	2.49863e+08
P30044	Peroxiredoxin-5, mitochondrial	8	8	37.4	37.4	1.0374e+08	6104900	8.61417e+06	7.91903e+07	4.59393e+06	9.17327e+07
P30041	Peroxiredoxin-6	5	5	33.5	33.5	27203000	0	0	1.46744e+07	2.66017e+06	3.38847e+07
P51659	Peroxisomal multifunctional enzyme type 2	2	2	3.9	3.9	1.35277e+06	0	0	0	0	4.64773e+06
P30086	Phosphatidylethanolamine-binding protein 1	5	5	47.1	47.1	3.14303e+07	0	0	3.72277e+07	0	1.32909e+07
P00558	Phosphoglycerate kinase 1	4	1	55.2	47.7	1.19226e+09	1.7975e+08	4.15643e+08	8.88467e+08	2.42113e+08	1.48335e+09
P18669	Phosphoglycerate mutase 1	7	7	48.4	48.4	1.31319e+08	7906000	4.86857e+07	1.27917e+08	36659000	1.39143e+08
P36955	Pigment epithelium-derived factor	14	14	45.4	45.4	9.37293e+07	1.78242e+07	110058900	145095400	151569000	9.3636e+07
P05154	Plasma serine protease inhibitor	3	3	13.6	13.6	0	5.61667e+06	0	0	9.96413e+06	3.49833e+06
P00747	Plasminogen	1	1	4.7	4.7	5.51533e+06	9.74167e+07	84422000	3.69467e+07	1.27667e+07	4.90499e+07
P05120	Plasminogen activator inhibitor 2	4	4	12.5	12.5	0	0	0	0	1.48617e+07	0
P68402	Platelet-activating factor acetylhydrolase IB subunit alpha2	2	2	12.2	12.2	1.35428e+07	0	0	0	0	7826000
Q15365	Poly(rC)-binding protein 1	3	3	12.1	12.1	3.84367e+06	0	0	7.87433e+06	0	6155800
Q15366	Poly(rC)-binding protein 2	2	2	7.9	7.9	5.14033e+06	0	1.89287e+06	4691500	2387600	1.81857e+07
P02545	Prelamin-A/C	5	5	11.1	11.1	6.25557e+07	66212000	2.39253e+07	0	0	76124000
P07737	Profilin-1	7	7	53.6	53.6	3.99077e+08	5.36017e+07	1.82673e+08	5.06763e+08	77625000	536810000
O75340	Programmed cell death protein 6	3	3	17.8	17.8	21355000	0	1.21647e+06	2.80813e+07	870400	23671000
P35232	Prohibitin 1	8	8	42.6	42.6	7.43263e+07	0	1.14098e+07	5.99663e+07	1.51393e+07	8.74247e+07
Q99623	Prohibitin-2	6	6	24.1	24.1	68097700	0	2.19623e+07	54423000	16241000	8.8169e+07
P07602	Prosaposin	3	3	6.3	6.3	10752800	0	0	8.03903e+06	0	4.57337e+06
Q15185	Prostaglandin E synthase 3	2	2	18.8	18.8	1.75266e+07	0	0	2.04401e+07	0	20698000
Q9UL46	Proteasome activator complex subunit 2	2	2	12.1	12.1	4.55147e+06	0	0	4570000	0	8738000
P25787	Proteasome subunit alpha type-2	2	2	14.1	14.1	1.32067e+07	0	2.89793e+06	13189700	4.36133e+06	2.35773e+07
P60900	Proteasome subunit alpha type-6	4	4	21.1	21.1	2.13623e+07	0	4.47267e+06	2.61807e+07	5626000	21413000
O14818	Proteasome subunit alpha type-7	4	4	25	25	2.13753e+07	0	8.06667e+06	13714500	6.80127e+06	2.40183e+07
P28062	Proteasome subunit beta type-8	2	2	9.1	9.1	0	0	0	6.52033e+06	0	0
Q9Y2B0	Protein canopy homolog 2	2	2	17	17	8525700	0	0	1950900	0	1535200
O60888	Protein CutA	2	2	22.9	22.9	9.64643e+06	0	0	9.74077e+06	0	1.71033e+06
P07237	Protein disulfide-isomerase	9	9	25.4	25.4	125618000	7.24163e+07	1.62497e+07	47902000	4.70167e+06	171311000
P30101	Protein disulfide-isomerase A3	10	10	25.9	25.9	1.14808e+08	80389000	29250000	3.07867e+07	7233200	1.80704e+08
Q15084	Protein disulfide-isomerase A6	3	3	12.3	12.3	3.45727e+07	10892000	0	7.84293e+06	3.18747e+06	23729800
P06703	Protein S100-A6	2	2	28.1	28.1	1.13547e+07	0	6.65337e+06	5.62107e+06	0	0
Q01105	Protein SET	3	3	19.3	19.3	2.18237e+06	0	0	1.42997e+06	0	7.50467e+06
P21980	Protein-glutamine gamma-glutamyltransferase 2	5	5	10.3	10.3	2.74027e+07	6148000	3.54167e+06	7.15697e+06	0	38500000
Q04941	Proteolipid protein 2	2	2	18.4	18.4	3.51883e+06	0	3.42367e+07	14290000	9.52633e+06	6.38817e+07
P00491	Purine nucleoside phosphorylase	2	2	11.1	11.1	6864200	0	2887800	0	0	0
P14618	Pyruvate kinase PKM	22	22	46.9	46.9	1.59316e+09	9.2784e+08	783710000	4.61101e+08	322612000	1.32805e+09
P50395	Rab GDP dissociation inhibitor beta	5	5	13.9	13.9	10653000	0	2.36933e+06	4173100	6582000	1.60888e+07
P15153	Ras-related C3 botulinum toxin substrate 2	6	5	29.2	23.4	7.79447e+07	1.3035e+07	36247000	127990000	1.22369e+07	1.31587e+08
Q15907	Ras-related protein Rab-11B	5	5	24.8	24.8	1.57463e+07	0	32844000	7.32543e+07	0	1.08034e+07
Q9NP72	Ras-related protein Rab-18	2	2	10.7	10.7	0	0	0	5105300	267410	0
Q9H0U4	Ras-related protein Rab-1B	5	4	37.3	31.8	36435000	5271300	4.11617e+07	1.09868e+08	0	5.04677e+07
P61019	Ras-related protein Rab-2A	4	4	25.5	25.5	0	0	1.58083e+06	1.49768e+07	0	14194000
P51148	Ras-related protein Rab-5C	2	2	10.6	10.6	0	0	4.68703e+06	6.76857e+06	0	6294000
Q9NRW1	Ras-related protein Rab-6B	3	3	16.3	16.3	3.01873e+07	4870700	23731000	6.82927e+07	0	3.78607e+07
P51149	Ras-related protein Rab-7a	8	8	53.1	53.1	83337000	3.34897e+07	5.46327e+07	1.43233e+08	2.16373e+07	129155000
P62834	Ras-related protein Rap-1A	3	3	13.6	13.6	2.33297e+07	5.29973e+06	13877000	3.27977e+07	1300700	3.37403e+07
P02753	Retinol-binding protein 4	2	2	10	10	6101200	7.35097e+06	1.28638e+07	4.87767e+06	9.26433e+06	10425400
P52565	Rho GDP-dissociation inhibitor 1	3	3	30.9	30.9	43691000	0	7.88733e+06	21389000	5.27667e+06	5.20673e+07
P13489	Ribonuclease inhibitor	2	2	5.4	5.4	4.25833e+06	0	0	1.74722e+07	1494300	3.26883e+06
Q9UNX3	Ribosomal protein uL24-like	2	2	11	11	1.08579e+07	0	9.05913e+06	3.49267e+07	0	3.46257e+07
P84103	Serine/arginine-rich splicing factor 3	2	2	18.3	18.3	0	0	5619000	2.04243e+07	0	0
P36873	Serine/threonine-protein phosphatase PP1-gamma catalytic subunit	2	2	8.7	8.7	0	0	0	1420900	0	0
P02787	Serotransferrin	40	40	66.3	66.3	5.68068e+09	1.29377e+10	1.01903e+10	4.685e+09	4.79867e+09	4.35083e+09
P35237	Serpin B6	2	2	6.6	6.6	4.08633e+06	0	1049900	0	1.14577e+06	8866900
H9KV48	Serpin family G member 1	4	4	11.3	11.3	1.48177e+07	8.15187e+07	4.14543e+07	37590000	1.99273e+07	0
P50454	Serpin H1	8	8	33.3	33.3	95980000	0	34881000	22493000	3.14143e+07	1.01059e+08
Q04837	Single-stranded DNA-binding protein, mitochondrial	4	4	38.5	38.5	34184000	0	3733000	2.97408e+07	0	3.96323e+07
Q9NR31	Small COPII coat GTPase SAR1A	2	2	11.6	11.6	5.24167e+06	0	2377000	1.48553e+07	0	5.14253e+06
P62316	Small nuclear ribonucleoprotein Sm D2	4	4	32.2	32.2	1.46464e+07	0	1194400	1.64453e+07	0	15156000
P62318	Small nuclear ribonucleoprotein Sm D3	3	3	20.6	20.6	22628000	6987300	6.48287e+06	4.01713e+07	5.26497e+06	3.28533e+07
P61247	Small ribosomal subunit protein eS1	3	3	14.8	14.8	11547000	0	1503800	1.22577e+07	0	7973000
P46783	Small ribosomal subunit protein eS10	3	3	23.6	23.6	3.24617e+07	6157500	9.76303e+06	3.96903e+07	5866000	4.18173e+07
P08708	Small ribosomal subunit protein eS17	2	2	35.6	35.6	1.25883e+06	0	0	2.42777e+06	0	0
P39019	Small ribosomal subunit protein eS19	7	7	34.5	34.5	59593000	1.22893e+07	2.52057e+07	87842000	3.63067e+06	9.32187e+07
P62851	Small ribosomal subunit protein eS25	4	4	24	24	4.17923e+07	1.04849e+07	1.24742e+07	105562000	7380300	7.08703e+07
P62854	Small ribosomal subunit protein eS26	2	2	20.9	20.9	1.80161e+07	0	7.57473e+06	6.66833e+07	5669200	4.38113e+07
P62701	Small ribosomal subunit protein eS4, X isoform	3	3	8	8	1.21573e+07	0	0	7.17067e+06	3391000	6.15847e+06
P62081	Small ribosomal subunit protein eS7	4	4	22.7	22.7	1.86923e+07	832533	7.81983e+06	2.94333e+07	0	4.25903e+07
P62241	Small ribosomal subunit protein eS8	5	5	26.9	26.9	1.34825e+07	0	8.45233e+06	1.76377e+07	4.71433e+06	1.66633e+07
P63244	Small ribosomal subunit protein RACK1	6	6	25.2	25.2	44430000	0	1.85757e+07	9.63757e+07	1.46724e+07	2.12353e+07
P60866	Small ribosomal subunit protein uS10	2	2	19.3	19.3	28926000	0	9.66967e+06	50843000	0	5.22567e+06
P62269	Small ribosomal subunit protein uS13	6	6	31.6	31.6	5.37353e+07	6288200	16022000	1.01189e+08	1.00203e+07	62205000
P62277	Small ribosomal subunit protein uS15	5	5	33.1	33.1	9.28657e+07	9722500	2.60263e+07	1.21275e+08	1.46389e+07	1.26437e+08
P62280	Small ribosomal subunit protein uS17	5	5	32.3	32.3	0	0	2.30947e+06	63072000	0	3.42783e+07
P08865	Small ribosomal subunit protein uS2	5	5	29.8	29.8	22132000	0	4.88933e+06	9.14337e+06	6.32757e+06	4.41543e+07
P23396	Small ribosomal subunit protein uS3	6	6	33.3	33.3	2.75753e+07	0	4.44967e+06	1.50853e+07	5.00613e+06	7.77027e+06
P46781	Small ribosomal subunit protein uS4	6	6	23.2	23.2	1.38763e+07	2.23323e+06	1.74643e+07	6.73467e+07	0	4.71167e+07
P15880	Small ribosomal subunit protein uS5	2	2	8.2	8.2	4.78743e+06	0	0	0	0	2974900
P46782	Small ribosomal subunit protein uS7	7	4	27.5	22.5	25901000	0	2.29537e+07	8.47657e+07	0	18407100
P62244	Small ribosomal subunit protein uS8	3	3	24.6	24.6	1.46953e+07	0	7607900	44312000	2.17283e+06	1.70987e+07
P62249	Small ribosomal subunit protein uS9	6	6	32.2	32.2	4.76977e+07	14368000	2.26847e+07	96789000	1.58913e+07	1.53747e+08
Q9UMY4	Sorting nexin-12	3	3	25.3	25.3	2439600	0	0	1.24427e+06	0	1281900
P38646	Stress-70 protein, mitochondrial	3	3	5.6	5.6	3.30963e+07	7864000	0	0	0	34122500
P21912	Succinate dehydrogenase [ubiquinone] iron-sulfur subunit, mitochondrial	2	2	8.2	8.2	0	0	0	0	0	4.87867e+06
P04179	Superoxide dismutase [Mn], mitochondrial	9	9	40.5	40.5	2.74603e+08	7.23233e+07	124399000	4.66383e+08	6.10127e+07	4.37538e+08
Q99536	Synaptic vesicle membrane protein VAT-1 homolog	2	2	6.6	6.6	0	0	0	7.13167e+06	0	6.31533e+06
P50991	T-complex protein 1 subunit delta	2	2	4.6	4.6	3.35533e+06	0	0	0	0	1.47967e+07
P49368	T-complex protein 1 subunit gamma	2	2	4.6	4.6	2.24353e+06	0	0	1769200	0	0
P50990	T-complex protein 1 subunit theta	2	2	4	4	10184000	0	0	5.46933e+06	0	1.49563e+07
P05452	Tetranectin	2	2	17.3	17.3	767333	0	1.14228e+07	4179000	2579500	941800
P10599	Thioredoxin	2	2	10.5	10.5	6.43733e+06	0	3907000	2.93243e+07	0	2.36219e+07
P30048	Thioredoxin-dependent peroxide reductase, mitochondrial	4	4	26.6	26.6	4.70703e+07	0	2.53817e+06	3.53503e+07	1.97227e+06	4.15613e+07
P26639	Threonine--tRNA ligase 1, cytoplasmic	2	2	2.8	2.8	4850000	0	0	0	0	3661000
P07996	Thrombospondin-1	3	3	3.1	3.1	0	0	9067000	0	7.66387e+06	0
P05543	Thyroxine-binding globulin	1	1	6.8	6.8	14018000	4.80893e+07	18368000	1.08097e+07	0	0
P37837	Transaldolase	2	2	7.1	7.1	14813000	0	9.18567e+06	4.73527e+07	6.90453e+06	1.34063e+07
P61586	Transforming protein RhoA	4	4	21.2	21.2	3.83537e+06	0	5188400	2.10297e+07	0	7.96683e+06
P37802	Transgelin-2	8	8	48.7	48.7	7.38213e+07	4.73607e+06	2.09057e+07	50468000	4.67147e+06	4.68667e+07
P55072	Transitional endoplasmic reticulum ATPase	4	4	8.6	8.6	2.44783e+07	2.49323e+07	0	2.73667e+06	0	26447000
P29401	Transketolase	3	3	7.2	7.2	8173700	7.21833e+06	0	2.96727e+06	0	1.18677e+07
P51571	Translocon-associated protein subunit delta	2	2	17.3	17.3	1.50403e+07	3.19683e+06	1.42403e+07	3.23647e+07	6.09943e+06	37096000
P49755	Transmembrane emp24 domain-containing protein 10	5	5	34.2	34.2	2.68137e+07	8.64413e+06	2.76857e+07	61525000	1.54603e+07	5.36053e+07
P02766	Transthyretin	2	2	11	11	2.30103e+07	2.67303e+07	83799000	3.61833e+07	38118000	5.17317e+07
P60174	Triosephosphate isomerase	13	13	71.5	71.5	5.14467e+08	3.10897e+07	1.47157e+08	4.21037e+08	1.41797e+08	6.89957e+08
O14773	Tripeptidyl-peptidase 1	4	4	12.3	12.3	1.92667e+07	0	0	8.93867e+06	0	0
P07437	Tubulin beta chain	17	4	55	16	560610000	4.90677e+08	2.67063e+08	3.27507e+08	2.09203e+08	640730000
P61088	Ubiquitin-conjugating enzyme E2 N	1	1	13.1	13.1	1.71332e+08	9.83533e+07	3.89757e+08	147789000	1.57907e+08	112033000
Q13404	Ubiquitin-conjugating enzyme E2 variant 1	2	2	12.9	12.9	16825000	2.81957e+06	1235200	32751000	1565300	2.32783e+07
P62987	Ubiquitin-ribosomal protein eL40 fusion protein	6	6	58	58	2.91413e+08	7.70573e+07	135920000	373320000	90521000	348960000
Q9P0L0	Vesicle-associated membrane protein-associated protein A	2	2	10.4	10.4	9.52467e+06	0	1.93107e+06	2.29163e+07	1946600	8.22447e+06
P08670	Vimentin	16	15	39.3	37.3	2.05357e+08	7.74497e+08	1.92613e+08	69226900	3.36552e+08	2.09603e+08
V9HWI6	Vitamin D-binding protein	12	3	32.7	4	1.09235e+09	1.5459e+09	1.36097e+09	5.38753e+08	8.13034e+08	540120000
P45880	Voltage-dependent anion-selective channel protein 2	7	7	33	33	1.61985e+08	0	35138000	175190000	2.73081e+07	113070000
O75083	WD repeat-containing protein 1	3	3	9.4	9.4	21521000	0	0	0	0	13460000

## Sheet: IP-adjusted proteomic analysis
Supplementary Table S1. The list of identified proteins showing their name, Uniprot ID, peptide counts (razor+unique and only unique), sequence coverage (unique+razor and only unique) and avarage intensity levels within IP (against hCasp1)-adjusted proteomic analysis. (Experimental fibroblast groups: CTR, control cells cultured in 3D system with standard medium; N.o., the cells treated with lipid…
						Average protein intensities for each experimental cell group
Protein ID	Protein name	Peptide counts (razor+unique)	Peptide counts (unique)	Unique + razor sequence coverage [%]	Unique sequence coverage [%]	CTR	N.o.	C.a.	UVA	UVA + N.o.	UVA + C.a.
P63104	14-3-3 protein zeta/delta	2	2	9	9	19194000	0	0	7.44387e+07	0	60094000
P63261	Actin, cytoplasmic 2	10	10	39.7	39.7	864280000	2.32907e+08	6.98657e+07	8.64327e+08	7.83177e+07	8.2745e+08
P12236	ADP/ATP translocase 3	2	2	7	7	0	0	0	6.73217e+06	0	3858600
P02768	Albumin	4	4	8.7	8.7	3.22793e+08	1.15327e+08	9.26933e+07	1.46396e+08	5.77873e+07	75554000
P15121	Aldo-keto reductase family 1 member B1	2	2	11.7	11.7	0	0	0	4.48663e+07	0	10843000
P06733	Alpha-enolase	9	9	33.2	33.2	2.82547e+08	6.83957e+07	4.34223e+07	1.2224e+08	1.06417e+07	8.67717e+07
P04083	Annexin A1	7	7	27.2	27.2	2.14277e+07	5147000	0	7.15077e+07	0	6.04387e+07
P07355	Annexin A2	8	8	38.9	38.9	5.11123e+07	1.43323e+07	3.70833e+06	116559000	3.18187e+06	1.08821e+08
P08758	Annexin A5	4	4	16.6	16.6	2.15843e+06	1.04793e+06	0	15488700	0	51630000
P02652	Apolipoprotein A-II	2	2	26	26	0	0	0	7.29067e+06	0	0
P25705	ATP synthase subunit alpha, mitochondrial	2	2	4.7	4.7	11871000	0	0	0	0	0
Q9UM85	Beta-globin protein	4	4	24.9	24.9	0	1.64927e+07	3.00203e+07	7.01567e+07	2.55043e+07	4.77433e+06
P07339	Cathepsin D	2	2	5.6	5.6	8333900	0	0	9.73533e+06	0	3.21637e+07
O00299	Chloride intracellular channel protein 1	2	2	11.2	11.2	0	0	0	15175000	0	9.13467e+06
P23528	Cofilin-1	2	2	25.3	25.3	0	4.42733e+06	0	2.07433e+07	0	3.38863e+07
P00751	Complement factor B	2	2	4.5	4.5	0	0	2.26087e+07	2.94647e+07	0	39577900
P68104	Elongation factor 1-alpha 1	5	5	14.7	14.7	9.07017e+07	22072000	16484600	2.64147e+08	10618000	1.11972e+08
P04075	Fructose-bisphosphate aldolase A	4	4	18.7	18.7	8.38173e+06	0	0	22726000	0	3.22637e+07
P04406	Glyceraldehyde-3-phosphate dehydrogenase	5	5	24.2	24.2	1.16447e+08	6.37673e+07	2.26343e+07	1.86173e+08	1.40173e+07	1.77157e+08
P69905	Hemoglobin subunit alpha	2	1	21.8	21.8	0	3.50433e+06	7.81137e+06	10826000	2.49943e+07	0
O60814	Histone H2B type 1-K	2	2	19	19	10460000	7188000	2644400	9.07733e+06	8714000	5.09633e+06
P62805	Histone H4	5	5	47.6	47.6	175765000	7.49393e+07	2.38194e+07	2.13843e+08	6.80837e+07	5.34355e+07
P10321	HLA class I histocompatibility antigen, C alpha chain	1	1	10.7	10.7	3.12067e+06	0	0	0	0	18887000
P13645	Keratin, type I cytoskeletal 10	8	8	19.2	19.2	9.58727e+07	1.43747e+08	66384000	2.10467e+07	7.83638e+07	1.11117e+07
P35527	Keratin, type I cytoskeletal 9	6	6	19.4	19.4	5.67463e+07	118451000	5.1993e+07	1.99233e+07	20791000	3.52433e+06
P04264	Keratin, type II cytoskeletal 1	13	7	17.6	9.1	363850000	603980000	3.107e+08	159210000	1.88761e+08	114105000
P14869	Large ribosomal subunit protein uL10	2	2	6.9	6.9	0	0	0	1.07107e+07	0	6.86933e+06
P18124	Large ribosomal subunit protein uL30	2	2	10.1	10.1	0	0	0	0	0	6254000
P00338	L-lactate dehydrogenase A chain	9	9	25.9	25.9	8.30677e+07	1.74447e+07	1.47052e+07	2.20577e+08	6264000	239800000
P43490	Nicotinamide phosphoribosyltransferase	2	2	10.2	10.2	2.42663e+07	5.08233e+06	0	0	0	0
P21796	Non-selective voltage-gated ion channel VDAC1	6	6	29.3	29.3	2.22103e+07	7.56433e+06	0	5.71747e+07	0	9.62664e+07
P00558	Phosphoglycerate kinase 1	5	5	17.5	17.5	6.33413e+07	2.03377e+07	11663200	6.91277e+07	3.89567e+06	4.46653e+07
P35232	Prohibitin 1	4	4	15.8	15.8	0	0	0	2.26429e+07	0	20339000
Q99623	Prohibitin-2	3	3	13.4	13.4	15065000	0	0	18124300	0	1.38538e+07
P14618	Pyruvate kinase PKM	5	5	20.2	20.2	7.32983e+07	30817000	0	0	0	9.47863e+06
Q9H0U4	Ras-related protein Rab-1B	2	2	13.4	13.4	0	0	0	1.34386e+07	0	12610000
P52565	Rho GDP-dissociation inhibitor 1	2	2	15.2	15.2	0	0	0	0	0	7.62033e+06
P04179	Superoxide dismutase [Mn], mitochondrial	2	2	12.6	12.6	0	1899700	0	3.18527e+07	0	27179000
A6XMH1	Transthyretin	2	2	11	11	9.40957e+07	64288000	5.52617e+07	134732000	9.43643e+07	105171000
P60174	Triosephosphate isomerase	3	3	23.7	23.7	11791200	3.41257e+06	1.82197e+06	3.19713e+07	1.88457e+06	3.10107e+07
P07437	Tubulin beta chain	10	10	33.6	33.6	1.30012e+08	64994000	0	8.86533e+06	0	9.43433e+06
P08670	Vimentin	5	4	12.2	10.3	3.66697e+07	2.28243e+07	0	0	0	0
V9HWI6	Vitamin D-binding protein	3	3	8.6	8.6	28232000	5.91963e+07	0	0	0	0
P45880	Voltage-dependent anion-selective channel protein 2	3	3	13.9	13.9	1.08167e+07	0	0	4.23303e+07	0	4.87521e+07

## Sheet: Significant_complete
Supplementary Table S1. The list of significantly altered proteins, in the case of N. oceanica lipid extract treatment within the complete proteomic analysis, presenting Uniprot ID and avarage intensities in all experimental groups. ANOVA p-value (FDR) cut-off <0.05 was considered statistically significant. (Experimental fibroblast groups: CTR, control cells cultured in 3D system with standard me…
		Average protein intensities for each experimental cell group
Protein ID	Protein name	CTR	N.o.	UVA	UVA + N.o.
P21589	5'-nucleotidase	7370000	0	0	0
P59998	Actin-related protein 2/3 complex subunit 4	1.14713e+07	1.5355e+07	65462000	7.34673e+06
P08697	Alpha-2-antiplasmin	68854000	1.3977e+08	16200000	5.47073e+07
P02765	Alpha-2-HS-glycoprotein	6.5699e+09	1.66577e+10	8.34917e+09	7.15919e+09
P48047	ATP synthase subunit O, mitochondrial	2.83667e+06	0	0	0
O00148	ATP-dependent RNA helicase DDX39A	8.57567e+06	0	0	0
P07686	Beta-hexosaminidase subunit beta	1.21807e+06	0	0	0
P04632	Calpain small subunit 1	5.69733e+06	0	0	0
P27797	Calreticulin	1.34001e+08	63798000	5.18473e+07	7446000
P00751	Complement factor B	24034000	56672000	6.13867e+06	1.73424e+07
O14949	Cytochrome b-c1 complex subunit 8	3.03297e+06	0	0	0
P13073	Cytochrome c oxidase subunit 4 isoform 1, mitochondrial	0	0	4.05913e+07	3.59987e+06
P63241	Eukaryotic translation initiation factor 5A-1	6.20337e+07	0	9.41107e+07	1459300
P02794	Ferritin heavy chain	1.50553e+09	1.69813e+07	1.19664e+09	3.72433e+07
P02792	Ferritin light chain	755280000	13317000	449840000	1.78963e+07
P23142	Fibulin-1	0	2.05383e+07	0	6.19533e+06
P06396	Gelsolin	23176000	0	0	0
Q9HC38	Glyoxalase domain-containing protein 4	2547900	0	0	0
P69905	Hemoglobin subunit alpha	1.19848e+08	124242000	3.42603e+08	544220000
P05362	Intercellular adhesion molecule 1	2117000	0	0	0
P03956	Interstitial collagenase	0	0	0	15006200
P35527	Keratin, type I cytoskeletal 9	266877000	1.16809e+08	4.24307e+08	1.95987e+08
P04264	Keratin, type II cytoskeletal 1	1.04937e+09	7.36043e+08	1.34381e+09	9.29907e+08
P61353	Large ribosomal subunit protein eL27	4.22067e+06	5588100	68669000	5.33803e+06
P07195	L-lactate dehydrogenase B chain	1.17308e+08	0	7.95287e+07	2.29798e+07
P60660	Myosin light polypeptide 6	92308000	13707900	102843000	0
P35579	Myosin-9	80361000	2.65957e+07	0	3.81767e+06
P43490	Nicotinamide phosphoribosyltransferase	603470000	228650000	2.79268e+08	2.78063e+07
P51659	Peroxisomal multifunctional enzyme type 2	1.35277e+06	0	0	0
P05154	Plasma serine protease inhibitor	0	5.61667e+06	0	9.96413e+06
P05120	Plasminogen activator inhibitor 2	0	0	0	1.48617e+07
P68402	Platelet-activating factor acetylhydrolase IB subunit alpha2	1.35428e+07	0	0	0
P02545	Prelamin-A/C	6.25557e+07	66212000	0	0
Q99623	Prohibitin-2	68097700	0	54423000	16241000
P00491	Purine nucleoside phosphorylase	6864200	0	0	0
Q15907	Ras-related protein Rab-11B	1.57463e+07	0	7.32543e+07	0
Q9H0U4	Ras-related protein Rab-1B	36435000	5271300	1.09868e+08	0
Q9NRW1	Ras-related protein Rab-6B	3.01873e+07	4870700	6.82927e+07	0
P02753	Retinol-binding protein 4	6101200	7.35097e+06	4.87767e+06	9.26433e+06
H9KV48	Serpin family G member 1	1.48177e+07	8.15187e+07	37590000	1.99273e+07
P62280	Small ribosomal subunit protein uS17	0	0	63072000	0
P46781	Small ribosomal subunit protein uS4	1.38763e+07	2.23323e+06	6.73467e+07	0
P15880	Small ribosomal subunit protein uS5	4.78743e+06	0	0	0
P46782	Small ribosomal subunit protein uS7	25901000	0	8.47657e+07	0
P50991	T-complex protein 1 subunit delta	3.35533e+06	0	0	0
P30048	Thioredoxin-dependent peroxide reductase, mitochondrial	4.70703e+07	0	3.53503e+07	1.97227e+06
P26639	Threonine--tRNA ligase 1, cytoplasmic	4850000	0	0	0
P07996	Thrombospondin-1	0	0	0	7.66387e+06
P05543	Thyroxine-binding globulin	14018000	4.80893e+07	1.08097e+07	0
P02766	Transthyretin	2.30103e+07	2.67303e+07	3.61833e+07	38118000
O75083	WD repeat-containing protein 1	21521000	0	0	0
Supplementary Table S1. The list of significantly altered proteins, in the case of C. amblystomatis lipid extract treatment within the complete proteomic analysis, presenting Uniprot ID and avarage intensities in all experimental groups. ANOVA p-value (FDR) cut-off <0.05 was considered statistically significant. (Experimental fibroblast groups: CTR, control cells cultured in 3D system with standa…
		Average protein intensities for each experimental cell group
Protein ID	Protein name	CTR	C.a.	UVA	UVA + C.a.
P61604	10 kDa heat shock protein, mitochondrial	95446000	3.40923e+07	221080000	146664000
P59998	Actin-related protein 2/3 complex subunit 4	1.14713e+07	1.01523e+07	65462000	6.27553e+07
P07741	Adenine phosphoribosyltransferase	31085000	1.91477e+06	2.10343e+07	2.12167e+07
P00568	Adenylate kinase isoenzyme 1	9.42583e+06	4.68273e+06	1.67633e+07	11284700
O75964	ATP synthase subunit g, mitochondrial	9.73643e+06	0	2.61163e+07	22484000
O00148	ATP-dependent RNA helicase DDX39A	8.57567e+06	0	0	4.74373e+06
P07858	Cathepsin B	6.46867e+06	0	5.34347e+06	0
O75390	Citrate synthase, mitochondrial	1.20927e+07	0	1.27399e+07	1.63575e+07
P99999	Cytochrome c	67143000	0	8.87943e+07	9.39337e+07
P13073	Cytochrome c oxidase subunit 4 isoform 1, mitochondrial	0	6.39537e+06	4.05913e+07	22963000
P30046	D-dopachrome decarboxylase	3259500	0	4.13997e+06	6610000
P63241	Eukaryotic translation initiation factor 5A-1	6.20337e+07	5520000	9.41107e+07	70089000
P02794	Ferritin heavy chain	1.50553e+09	1.50813e+08	1.19664e+09	1.12277e+09
P02792	Ferritin light chain	755280000	4.62893e+07	449840000	5.78303e+08
P37235	Hippocalcin-like protein 1	1.8054e+07	2531600	7.14413e+06	6233200
Q99880	Histone H2B type 1-L	1.5766e+09	5.30997e+08	2.00313e+09	2028200000
Q16778	Histone H2B type 2-E	126560000	3.87477e+07	1.97697e+08	1.65907e+08
Q04760	Lactoylglutathione lyase	6487800	0	2.40617e+07	0
P83731	Large ribosomal subunit protein eL24	10597300	0	1.3714e+07	7.65583e+06
P61353	Large ribosomal subunit protein eL27	4.22067e+06	5.63767e+06	68669000	5.65393e+07
P62888	Large ribosomal subunit protein eL30	0	0	1.74883e+07	15593000
P42766	Large ribosomal subunit protein uL29	2.28033e+07	0	6.91653e+07	3.38887e+07
P10619	Lysosomal protective protein	1.60747e+07	0	31584000	3.51427e+07
P60660	Myosin light polypeptide 6	92308000	16831200	102843000	78971000
P19105	Myosin regulatory light chain 12A	2.28517e+07	5.40977e+06	3.99693e+07	1.82883e+07
P22392	Nucleoside diphosphate kinase B	2.77593e+08	8.68843e+07	3.72367e+08	4.31917e+08
P30044	Peroxiredoxin-5, mitochondrial	1.0374e+08	8.61417e+06	7.91903e+07	9.17327e+07
P30086	Phosphatidylethanolamine-binding protein 1	3.14303e+07	0	3.72277e+07	1.32909e+07
P68402	Platelet-activating factor acetylhydrolase IB subunit alpha2	1.35428e+07	0	0	7826000
O75340	Programmed cell death protein 6	21355000	1.21647e+06	2.80813e+07	23671000
Q15185	Prostaglandin E synthase 3	1.75266e+07	0	2.04401e+07	20698000
O60888	Protein CutA	9.64643e+06	0	9.74077e+06	1.71033e+06
Q15084	Protein disulfide-isomerase A6	3.45727e+07	0	7.84293e+06	23729800
Q04941	Proteolipid protein 2	3.51883e+06	3.42367e+07	14290000	6.38817e+07
P15153	Ras-related C3 botulinum toxin substrate 2	7.79447e+07	36247000	127990000	1.31587e+08
Q15907	Ras-related protein Rab-11B	1.57463e+07	32844000	7.32543e+07	1.08034e+07
Q9H0U4	Ras-related protein Rab-1B	36435000	4.11617e+07	1.09868e+08	5.04677e+07
P61019	Ras-related protein Rab-2A	0	1.58083e+06	1.49768e+07	14194000
Q9NRW1	Ras-related protein Rab-6B	3.01873e+07	23731000	6.82927e+07	3.78607e+07
P84103	Serine/arginine-rich splicing factor 3	0	5619000	2.04243e+07	0
P62851	Small ribosomal subunit protein eS25	4.17923e+07	1.24742e+07	105562000	7.08703e+07
P62701	Small ribosomal subunit protein eS4, X isoform	1.21573e+07	0	7.17067e+06	6.15847e+06
P60866	Small ribosomal subunit protein uS10	28926000	9.66967e+06	50843000	5.22567e+06
P62269	Small ribosomal subunit protein uS13	5.37353e+07	16022000	1.01189e+08	62205000
P62280	Small ribosomal subunit protein uS17	0	2.30947e+06	63072000	3.42783e+07
P15880	Small ribosomal subunit protein uS5	4.78743e+06	0	0	2974900
P62249	Small ribosomal subunit protein uS9	4.76977e+07	2.26847e+07	96789000	1.53747e+08
P07437	Tubulin beta chain	560610000	2.67063e+08	3.27507e+08	640730000
Q13404	Ubiquitin-conjugating enzyme E2 variant 1	16825000	1235200	32751000	2.32783e+07

## Sheet: Significant_IP 
Supplementary Table S1. The list of significantly altered proteins, in the case of N. oceanica lipid extract treatment within the complete proteomic analysis, presenting Uniprot ID and avarage intensities in all experimental groups. ANOVA p-value (FDR) cut-off <0.05 was considered statistically significant. (Experimental fibroblast groups: CTR, control cells cultured in 3D system with standard me…
		Average protein intensities for each experimental cell group
Protein ID	Protein name	CTR	N.o.	UVA	UVA + N.o.
P63261	Actin, cytoplasmic 2	864280000	2.32907e+08	8.64327e+08	7.83177e+07
Q9UM85	Beta-globin protein	0	1.64927e+07	7.01567e+07	2.55043e+07
A6XMH1	Transthyretin	9.40957e+07	64288000	134732000	9.43643e+07
Supplementary Table S1. The list of significantly altered proteins, in the case of C. amblystomatis lipid extract treatment within the complete proteomic analysis, presenting Uniprot ID and avarage intensities in all experimental groups. ANOVA p-value (FDR) cut-off <0.05 was considered statistically significant. (Experimental fibroblast groups: CTR, control cells cultured in 3D system with standa…
		Average protein intensities for each experimental cell group
Protein ID	Protein name	CTR	C.a.	UVA	UVA + C.a.
P04179	Superoxide dismutase [Mn], mitochondrial	0	0	3.18527e+07	27179000
