# Supplementary material for: The Effects of Lipid Extracts from Microalgae Chlorococcum amblystomatis and Nannochloropsis oceanica on the Proteome of 3D-Cultured Fibroblasts Exposed to UVA Radiation
Source: Antioxidants (Basel). 2025 Apr 30;14(5):545. doi: 10.3390/antiox14050545 (PMC12108275; doi:10.3390/antiox14050545)
Supplement: Supplementary file 1 [file antioxidants-14-00545-s001.zip › Supplementary Table S2.xlsx]

## Sheet: Whole Proteome
Supplementary Table S2. Fold-changes between fibroblast groups (CTR, control cells cultured in 3D system with standard medium; N.o., the cells treated with lipid extract obtained from N. oceanica (3µg/ml) for 24h; UVA, the cells exposed to UVA (365 nm) at a dose of 13 J/cm3 and incubated in 3D system with the standard growing medium for 24h; UVA + N.o., the cells exposed to UVA (365 nm) at a dose…
Protein ID	Protein name	UVA / CTR	N.o. / CTR	UVA + N.o. / UVA
P21589	5'-nucleotidase	0.0413185	0.0413185	NA
P59998	Actin-related protein 2/3 complex subunit 4	5.70657	1.33855	0.112229
P08697	Alpha-2-antiplasmin	0.23528	2.02995	3.377
P02765	Alpha-2-HS-glycoprotein	1.27082	2.53545	0.857474
P48047	ATP synthase subunit O, mitochondrial	0.10735	0.10735	NA
O00148	ATP-dependent RNA helicase DDX39A	0.0355094	0.0355094	NA
P07686	Beta-hexosaminidase subunit beta	0.25	0.25	NA
P04632	Calpain small subunit 1	0.053449	0.053449	NA
P27797	Calreticulin	0.386917	0.4761	0.143614
P00751	Complement factor B	0.255416	2.35799	2.82511
O14949	Cytochrome b-c1 complex subunit 8	0.100402	0.100402	NA
P13073	Cytochrome c oxidase subunit 4 isoform 1, mitochondrial	133.297	NA	0.0886856
P63241	Eukaryotic translation initiation factor 5A-1	1.51709	0.0049089	0.0155062
P02794	Ferritin heavy chain	0.794828	0.0112793	0.0311233
P02792	Ferritin light chain	0.595594	0.0176319	0.0397838
P23142	Fibulin-1	NA	67.4456	20.3448
P06396	Gelsolin	0.0131393	0.0131393	NA
Q9HC38	Glyoxalase domain-containing protein 4	0.119517	0.119517	NA
P69905	Hemoglobin subunit alpha	2.85866	1.03667	1.58848
P05362	Intercellular adhesion molecule 1	0.143844	0.143844	NA
P03956	Interstitial collagenase (matrix metalloproteinase-1, MMP1)	NA	NA	49.2787
P35527	Keratin, type I cytoskeletal 9	1.5899	0.437687	0.461899
P04264	Keratin, type II cytoskeletal 1	1.28059	0.701417	0.691993
P61353	Large ribosomal subunit protein eL27	16.2697	1.32399	0.0777357
P07195	L-lactate dehydrogenase B chain	0.677949	0.00259588	0.288949
P60660	Myosin light polypeptide 6	1.11413	0.148502	0.00296099
P35579	Myosin-9	0.00378936	0.330952	12.5368
P43490	Nicotinamide phosphoribosyltransferase	0.46277	0.378892	0.0995688
P51659	Peroxisomal multifunctional enzyme type 2	0.225107	0.225107	NA
P05154	Plasma serine protease inhibitor	NA	18.4445	32.7211
P05120	Plasminogen activator inhibitor 2	NA	NA	48.8041
P68402	Platelet-activating factor acetylhydrolase IB subunit alpha2	0.0224856	0.0224856	NA
P02545	Prelamin-A/C	0.00486794	1.05845	NA
Q99623	Prohibitin-2	0.79919	0.00447177	0.298422
P00491	Purine nucleoside phosphorylase	0.0443631	0.0443631	NA
Q15907	Ras-related protein Rab-11B	4.65217	0.019339	0.00415698
Q9H0U4	Ras-related protein Rab-1B	3.01544	0.144677	0.00277167
Q9NRW1	Ras-related protein Rab-6B	2.2623	0.161349	0.004459
P02753	Retinol-binding protein 4	0.79946	1.20484	1.89934
H9KV48	Serpin family G member 1	2.53684	5.50145	0.530123
P62280	Small ribosomal subunit protein uS17	207.121	NA	0.00482809
P46781	Small ribosomal subunit protein uS4	4.85335	0.160938	0.00452163
P15880	Small ribosomal subunit protein uS5	0.0636076	0.0636076	NA
P46782	Small ribosomal subunit protein uS7	3.27268	0.011757	0.00359246
P50991	T-complex protein 1 subunit delta	0.0907561	0.0907561	NA
P30048	Thioredoxin-dependent peroxide reductase, mitochondrial	0.751011	0.0064694	0.055792
P26639	Threonine--tRNA ligase 1, cytoplasmic	0.062787	0.062787	NA
P07996	Thrombospondin-1	NA	NA	25.1673
P05543	Thyroxine-binding globulin	0.771128	3.43054	0.0281708
P02766	Transthyretin	1.57248	1.16167	1.05347
O75083	WD repeat-containing protein 1	0.0141498	0.0141498	NA
Supplementary Table S2. Fold-changes between fibroblast groups (CTR, control cells cultured in 3D system with standard medium; C.a., the cells treated with lipid extract obtained from C. amblystomatis (3µg/ml) for 24h; UVA, the cells exposed to UVA (365 nm) at a dose of 13 J/cm3 and incubated in 3D system with the standard growing medium for 24h; UVA + C.a., the cells exposed to UVA (365 nm) at a…
Protein ID	Protein name	UVA / CTR	C.a. / CTR	UVA + C.a. / UVA
P61604	10 kDa heat shock protein, mitochondrial	2.31628	0.35719	0.663398
P59998	Actin-related protein 2/3 complex subunit 4	5.70657	0.885018	0.958653
P07741	Adenine phosphoribosyltransferase	0.676669	0.0615978	1.00867
P00568	Adenylate kinase isoenzyme 1	1.77845	0.496798	0.673178
O75964	ATP synthase subunit g, mitochondrial	2.68233	0.0312349	0.860917
O00148	ATP-dependent RNA helicase DDX39A	0.0354628	0.0354628	15.5984
P07858	Cathepsin B	0.826054	0.0470139	0.0569138
O75390	Citrate synthase, mitochondrial	1.05352	0.0251489	1.28396
P99999	Cytochrome c	1.32247	0.00452939	1.05788
P13073	Cytochrome c oxidase subunit 4 isoform 1, mitochondrial	133.473	21.0293	0.565712
P30046	D-dopachrome decarboxylase	1.27012	0.0933017	1.59663
P63241	Eukaryotic translation initiation factor 5A-1	1.51709	0.0889839	0.744751
P02794	Ferritin heavy chain	0.794828	0.100173	0.938266
P02792	Ferritin light chain	0.595594	0.0612876	1.28558
P37235	Hippocalcin-like protein 1	0.39571	0.140224	0.872492
Q99880	Histone H2B type 1-L	1.27054	0.336799	1.01251
Q16778	Histone H2B type 2-E	1.56208	0.30616	0.839198
Q04760	Lactoylglutathione lyase	3.70876	0.0468752	0.0126391
P83731	Large ribosomal subunit protein eL24	1.29411	0.0286976	0.558248
P61353	Large ribosomal subunit protein eL27	16.2697	1.33573	0.82336
P62888	Large ribosomal subunit protein eL30	57.5053	NA	0.891623
P42766	Large ribosomal subunit protein uL29	3.03312	0.0133365	0.489966
P10619	Lysosomal protective protein	1.96483	0.018919	1.11267
P60660	Myosin light polypeptide 6	1.11413	0.182337	0.767879
P19105	Myosin regulatory light chain 12A	1.74908	0.236734	0.457559
P22392	Nucleoside diphosphate kinase B	1.34141	0.312991	1.15992
P30044	Peroxiredoxin-5, mitochondrial	0.763356	0.0830364	1.15838
P30086	Phosphatidylethanolamine-binding protein 1	1.18445	0.00967591	0.357016
P68402	Platelet-activating factor acetylhydrolase IB subunit alpha2	0.022456	0.022456	25.7335
O75340	Programmed cell death protein 6	1.31498	0.056964	0.842944
Q15185	Prostaglandin E synthase 3	1.16623	0.0173517	1.01262
O60888	Protein CutA	1.00978	0.0315264	0.175585
Q15084	Protein disulfide-isomerase A6	0.226854	0.00879646	3.02563
Q04941	Proteolipid protein 2	4.06101	9.72955	4.47038
P15153	Ras-related C3 botulinum toxin substrate 2	1.64206	0.465035	1.02811
Q15907	Ras-related protein Rab-11B	4.65217	2.08583	0.147478
Q9H0U4	Ras-related protein Rab-1B	3.01544	1.12973	0.45935
P61019	Ras-related protein Rab-2A	49.2467	5.19811	0.947735
Q9NRW1	Ras-related protein Rab-6B	2.2623	0.786124	0.554388
P84103	Serine/arginine-rich splicing factor 3	67.1595	18.4764	0.0148899
P62851	Small ribosomal subunit protein eS25	2.52587	0.29848	0.671362
P62701	Small ribosomal subunit protein eS4, X isoform	0.589822	0.0250151	0.858842
P60866	Small ribosomal subunit protein uS10	1.75769	0.33429	0.10278
P62269	Small ribosomal subunit protein uS13	1.88309	0.298165	0.614743
P62280	Small ribosomal subunit protein uS17	207.394	7.59401	0.543479
P15880	Small ribosomal subunit protein uS5	0.063524	0.063524	9.78209
P62249	Small ribosomal subunit protein uS9	2.02922	0.475593	1.58847
P07437	Tubulin beta chain	0.584197	0.47638	1.95639
Q13404	Ubiquitin-conjugating enzyme E2 variant 1	1.94657	0.0734146	0.710767

## Sheet: IPagainstCasp1
Supplementary Table S2. Fold-changes between fibroblast groups (CTR, control cells cultured in 3D system with standard medium; N.o., the cells treated with lipid extract obtained from N. oceanica (3µg/ml) for 24h; UVA, the cells exposed to UVA (365 nm) at a dose of 13 J/cm3 and incubated in 3D system with the standard growing medium for 24h; UVA + N.o., the cells exposed to UVA (365 nm) at a dose…
Protein ID	Protein name	UVA / CTR	N.o. / CTR	UVA + N.o. / UVA
P63261	Actin, cytoplasmic 2	NA	0.269481	0.0906112
Q9UM85	Beta-globin protein	17.0152	4	0.363534
A6XMH1	Transthyretin	1.43186	0.68322	0.700385
Supplementary Table S2. Fold-changes between fibroblast groups (CTR, control cells cultured in 3D system with standard medium; C.a., the cells treated with lipid extract obtained from C. amblystomatis (3µg/ml) for 24h; UVA, the cells exposed to UVA (365 nm) at a dose of 13 J/cm3 and incubated in 3D system with the standard growing medium for 24h; UVA + C.a., the cells exposed to UVA (365 nm) at a…
Protein ID	Protein name	UVA / CTR	C.a. / CTR	UVA + C.a. / UVA
P04179	Superoxide dismutase [Mn], mitochondrial	4.68783	NA	0.853272
